# Supplementary material for: Actin Stress Fibers Response and Adaptation under Stretch
Source: Int J Mol Sci. 2022 May 3;23(9):5095. doi: 10.3390/ijms23095095 (PMC9101353; doi:10.3390/ijms23095095)
Supplement: Supplementary file 1 [file ijms-23-05095-s001.zip]

Archive with 2 entries (2 files):
- Supplementary Video A.avi
- Supplementary Video B.avi
